# Supplementary material for: To What Degree Does Limb Spasticity Affect Motor Performance in Para-Footballers With Cerebral Palsy?
Source: Front Physiol. 2022 Jan 24;12:807853. doi: 10.3389/fphys.2021.807853 (PMC8818870; doi:10.3389/fphys.2021.807853)
Supplement: Supplementary file 1 [file Data_Sheet_1.xlsx]

## Sheet: Hoja1
ID	Sport Class	Hem_Side	Age	Weight	Height	BMI	TW	RHT_D	RHT_ND	CMJ	SBJ	TH_D	TH_ND	S0-5m	S5-10m	S10-20m	MAT	505B	ASAS Hip Adductors_MI	ASAS Hip Adductors_LI	ASAS_Hip Total	ASAS_Knee Extensors_MI	ASAS_Knee Extensors_LI	ASAS_Knee Flexors_MI	ASAS_Knee Flexors_LI	ASAS_Knee Total	ASAS_Ankle Extensors_MI	ASAS_Ankle Extensors_LI	ASAS_Ankle Flexors_MI	ASAS_Ankle Flexors_LI	ASAS_Ankle TOTAL	ASAS_OVERALL
1	FT7	Right	44	79.4	186	22.95	13.66	4.797	6.68	0.513	2.23	6.67	5.62				6.103	3.344	1	0	1	2	0	0	0	2	2	0	2	0	4	7
2	FT7	Right	21	64.9	178	20.48	13.37	7.968	11.29	0.512	2.01	5.51	3.07	0.941	1.7	3.075	4.52	3.172	1	0	1	0	0	2	0	2	0	0	1	0	1	4
3	FT5	Bilateral	28	70.9	179	22.13	33.1	7.971	9.63	0.403	1.49	5.13	1.45				8.03	2.97	2	2	4	3	0	3	0	6	4	3	4	2	13	23
4	FT7	Left	21	79	193	21.21	30.41	8.163	10.32	0.454	1.65	5.3	1.38				8.47	2.75	0	0	0	2	0	2	0	4	4	0	4	0	8	12
5	FT6	Left	26	80.1	183	23.92	12.94	10.38	12.9	0.432	1.34	4.46	3.95				9.22	3.18	0	1	1	2	0	2	0	4	4	0	4	0	8	13
6	FT8	Left	21	73.8	173	24.66	24.5	10.87	9.25	0.519	1.94	5.4	5.52		1.61	2.86	6.41	2.36	1	0	1	0	0	0	0	0	0	0	2	0	2	3
7	FT7	Left	18	74.2	178	23.42	17	5.796	12.19	0.426	1.51	4.37	2.68				7.85	2.59	0	0	0	1	0	0	0	1	2	0	2	0	4	5
8	FT7	Left	17	76	178	23.99	31.87	11.31	17.28	0.418	1.68	4.62	2.23				8.36	2.48	0	0	0	0	0	0	0	0	3	0	0	0	3	3
9	FT7	Right	17	62	179	19.35	19.59	10.91	15.39	0.407	1.62	4.85	1.79				6.5	2.26	0	0	0	2	0	0	0	2	3	0	3	0	6	8
10	FT7	Right	17	57.3	175	18.71	22.59	10.77	15.96	0.385	1.39	4.3	1.79				7.75	2.49	1	0	1	0	0	2	0	2	0	0	0	0	0	3
11	FT7	Right	26	68.8	177	21.96	22.69	7.86	30.87	0.443	1.52	4.7	3.23		1.77		7.37	2.32	0	0	0	0	0	0	0	0	2	0	2	0	4	4
12	FT7	Left	18	63.4	185	18.52	9.84	5.24	8.36	0.46	1.55	4.71	2.74	0.8	1.84	3.6	7.73	3.57	2	0	2	0	0	2	0	2	0	0	3	0	3	7
13	FT7	Left	21	83.8	178	26.45	21.82	11.13	15.23	0.41	1.29	3.8	1.6	0.9	1.92	3.6	9.04	5.08	3	0	3	3	0	2	0	5	4	0	4	0	8	16
14	FT6	Right	44	70.3	180	21.7	22.35	14.16	12.9										1	1	0	0	0	2	0	2	0	0	3	1	6	8
15	FT5	Bilateral	18	81.7	201	20.22	16.47	8.96	8.8	0.42	1.51	5		0.92	1.84	3.54	6.25	9.4	1	0	1	3	2	2	1	8	3	2	2	1	8	17
16	FT5	Bilateral	39	86.8	184	25.64	26.44	9.286	9.69	0.263	1.6	3.27	2.89	0.84	1.77	3.25	7.45	3.82	2	2	4	2	2	2	2	8	3	3	3	3	12	24
17	FT7	Right	17	62.4	176	20.14	12.53	10.15	10.9	0.48	1.69	5.71		0.84	1.73	3.45	7.27	4.39	2	0	2	3	0	3	0	6	3	0	2	0	5	13
18	FT5	Bilateral	17	67	176	21.63	18.35	9.03	9.35	0.312	1.52	4.8	3.98	0.84	1.68	3.06	6.84	3.09	1	0	1	0	0	2	2	4	0	0	2	2	4	9
19	FT5	Bilateral	29	71.3	179	22.25	14.88	9.7	7.05	0.376	1.66	3.28	2.98	0.93	1.83	3.39	8.64	4.32	2	2	4	2	2	2	2	8	4	4	4	4	16	28
20	FT7	Left	41	77.1	182	23.28	15.71	7.47	9.64	0.388	1.95	6.17	2.44	0.78	1.65	3.1	7.1	3.55	2	0	2	2	0	2	0	4	3	0	3	0	6	12
21	FT6	Left	42	64.6	172	21.84	11.56	6.44	7.08	0.411									0	0	0	0	0	1	0	1	0	0	1	1	2	3
22	FT7	Right	21	56.9	168	20.16	9.81	5.75	10.9	0.509	1.82	5.25	2.6	0.83	1.65	3	6.8	3.64	0	0	0	3	0	3	0	6	3	0	0	0	3	9
23	FT7	Right	19	70.1	178	22.12	20.31	6.81	6.73	0.476	1.9	5.38	3.32	0.7	1.54	2.88	6.43	3.09	0	0	0	2	0	2	1	5	3	0	3	0	6	11
24	FT7	Left	20	62.4	170	21.59	23.59	8.61	11.12	0.417									0	0	0	0	0	2	0	2	0	0	2	0	2	4
25	FT7	Left	40	73.9	184	21.83	12.72	8.8	10.78	0.432	1.76	5.52	1.9				7.06	4.04	2	0	2	3	0	3	0	6	0	0	0	0	0	8
26	FT5	Bilateral	24	76.1	183	22.72	23.37	10.55	12.74	0.449	1.24	3.8		1.02	2.04	3.78	9.14	4.04	0	0	0	0	0	2	2	4	0	0	3	3	6	10
27	FT7	Right	34	88.3	176	28.51	43.59	9.39	9.7										2	0	2	2	0	1	0	3	2	0	1	0	3	8
28	FT7	Left	26	73.5	186	21.25	29.92	9.48	11.56	0.396	2.12	6.5	3.93	0.86	1.64	3.1	8.09	3.72	0	0	0	1	0	3	0	4	0	0	0	0	0	4
29	FT7	Left	26	59.99	162	22.86	19.12	8.25	7.82	0.432	1.52	4.5	4.8	0.79	1.67	3.31	7.4	3.3	2	0	2	2	0	2	0	4	0	0	0	0	0	6
30	FT5	Bilateral	26	80.4	178	25.38	14.53	12.14	14.46	0.42								3.58	0	0	0	1	1	1	1	4	2	2	2	2	8	12
31	FT7	Left	25	61.8	175	20.18	13	7.11	11.5	0.452	1.8	5.06	4.46	0.75	1.54	2.84	6.7	3.26	2	0	2	0	0	0	0	0	0	0	2	0	2	4
32	FT7	Left	28	77	177	24.58	23.4	6.32	9.43	0.344	1.64	5.93	3.43	0.95	1.77	3.22	7.15	3.84	1	0	1	0	0	0	0	0	0	0	3	0	3	4
33	FT7	Right	29	58.7	168	20.8	15.4	6.53	6.94	0.461								3.87	1	0	1	3	0	3	0	6	3	0	2	0	5	12
34	FT7	Left	30	71	183	21.2	16.47	6.67	6.22	0.503	1.46	5.33		1.03	1.88	3.38	7.46	3.06	0	0	0	3	0	4	0	7	4	0	4	0	8	15
35	FT7	Right	31	71	173	23.72	11.62	6.78	12.29	0.411	1.31	4.48		0.8	1.76	3.49	7.5	3.67	2	0	2	0	0	2	0	2	0	0	2	0	2	6
36	FT8	Bilateral	20	63.7	171	21.78	12.16	9.02	8.07	0.518	2	5.51	5.1	0.73	1.53	2.94	6.8	3.03	0	0	0	0	0	0	0	0	0	0	3	2	5	5
37	FT7	Right	22	62.7	175	20.47	9.72	5.21	12.21	0.436	1.55	5.23	1.64	0.91	1.82	3.3	8.91	3.15	0	0	0	3	0	2	0	5	4	0	3	0	7	12
38	FT7	Right	18	55.7	166	20.21	13.78	7.2	9.62	0.518	2.06	6.08	3.74	0.78	1.55	2.88	6.26	3.04	0	0	0	0	0	1	0	1	0	0	2	1	3	4
39	FT8	Left	29	85.3	173	28.5	30.53	9.84	12.49	0.382	1.63			1.02	1.92	3.52	9.15	4.39	1	0	1	0	0	0	0	0	0	0	1	0	1	2
40	FT7	Right	23	62.6	173	20.92	13.85	7.84	12.05	0.421	1.23	4.51	0.58	1.07	1.92	3.53	9	3.63	2	0	2	3	0	2	0	5	4	0	4	0	8	15
41	FT6	Left	21	59.1	175	19.3	78.97	15.63	14.54	0.35	1.25	2.57		1.17	2.24	4.08	9.83	4.8	3	2	5	0	0	0	0	0	0	0	2	2	4	9
42	FT7	Left	22	85.1	195	22.38	39.09	8.17	9.44	0.401	1.24	4.49		0.96	0.835	3.26	7.65	5.02	0	0	0	0	0	3	0	3	0	0	3	0	3	6
43	FT7	Left	22								1.82	5.36	3.24	0.79	1.64	3.12	7.09	3.93	0	0	0	3	0	0	0	3	0	0	0	0	0	3
44	FT5	Bilateral	21								1.44	3.25	3.43	0.96	1.93	3.55	7.03	3.28	2	2	4	0	0	2	2	4	0	0	3	3	6	14
45	FT7	Left	20								1.86	4.87	3.01	0.75	1.55	2.9	6.98	3.16	3	0	3	1	0	1	0	2	1	0	1	0	2	7
46	FT7	Right	33								1.73	4.84	3.73	0.85	1.71	3.18	7.24	3.57	0	0	0	2	0	2	0	4	2	0	2	0	4	8
47	FT7	Left	23								1.93	3.87	3.95	0.96	1.96	3.48	7.64	3.65	2	0	2	0	0	2	0	2	0	0	3	0	3	7
48	FT8	Bilateral	19	86	178	27.14	28.15	9.21	8.63	0.434	1.51	3.84	3.85	0.85	1.747		6.84		1	1	2	0	0	0	0	0	0	0	2	1	3	5
49	FT7	Left	21								1.25	2.84					11.582	4.932	0	0	0	0	0	1	0	1	0	0	3	0	3	4
50	FT7	Right	24								1.4	5.16	2.84				7.107	3.253	2	0	2	1	0	1	0	2	0	0	3	0	3	7
51	FT6	Right	37	67.6	168	23.95	22.72	8.109	17.69	0.344	1.72	5.6	1.6	1.01	2.01	3.59	8.619	3.562	0	0	0	0	0	3	0	3	0	0	0	0	0	3
52	FT7	Right	19	62.3	175	20.34	19.41	8.111	13.26	0.489	2.07	6.4	3.84	0.82	1.61	3.05	6.97	3.382	1	0	1	0	0	2	0	2	0	0	3	0	3	6
53	FT7	Left	42	86.2	163	32.44	15.93	8.657	10.22	0.439	1.45	3.08	2.62				6.735	5.127	0	0	0	2	0	2	0	4	2	0	2	0	4	8
54	FT6	Left	35	68.8	178	21.71		5.797	9.84		1.7	5	3.97	1.33	1.93	3.39	7.14	3.7	0	0	0	0	0	0	0	0	0	0	2	0	2	2
55	FT8	Bilateral	18	63.5	168	22.5	13.72	7.372	6.53	0.47	1.5	4.5	4.18	0.82	1.57	2.97	6.74	3.17	0	0	0	0	0	0	0	0	0	0	2	2	4	4
56	FT5	Bilateral	24	64	171	21.89	14.94	7.487	9.79	0.43	1.45	4.42	2	0.73	1.61	3.04	8.55	3.82	3	3	6	3	3	3	3	12	3	3	3	3	12	30
57	FT7	Right	26	71	184	20.97	27.75	8.066	9.61	0.48	2	5.52	2.76	1.23	1.83	3.39	7.08	3.84	1	1	2	0	0	2	0	2	0	0	3	2	5	9
58	FT7	Right	18	64	174	21.14	15.13	8.14	9.59	0.42	1.37	5.34	1.1	1.14	1.7	3.17	6.88	2.99	2	0	2	0	0	3	0	3	0	0	3	1	4	9
59	FT7	Right	29	81.6	187	23.33	12.62	6.363	8.67	0.47	1.79	5.47	2.92	1.26	1.91	3.32	7.02	3.31	0	0	0	3	0	3	0	6	0	0	0	0	0	6
60	FT7	Left	17	55.6	165	20.42	18.47	6.985	8.58	0.47	1.73	5.36	3.07	1.21	1.81	3.16	6.64	3.5	0	0	0	0	0	3	0	3	0	0	0	0	0	3
61	FT8	Bilateral	28	74.3	180	22.93		4.39	4.96		1.53	5.51	3.85	1.13	1.77	3.25	6.41	3.4	1	0	1	0	0	2	1	3	0	0	2	2	4	8
62	FT8	Left	22	75.1	174	24.81		10	8.98		2	3.36	5.35				6.61	3.37	0	0	0	2	0	1	0	3	2	0	1	0	3	6
63	FT7	Left	17	59.8	176	19.31	29.03	6.703	9.86	0.45	1.54	5.12	1.45	0.92	1.63	3.17	6.82	3.4	1	0	1	3	0	2	0	5	0	0	0	0	0	6
64	FT5	Bilateral	32	87.4	169	30.6		9.613	10.14		1.66	3.88	3.6	0.78	1.71	2.13	7.7	3.73	3	3	6	2	2	3	3	10	3	3	3	3	12	28
65	FT7	Left	31	70.1	165	25.75		7.354	9.72										1	0	1	1	0	2	0	3	3	0	3	0	6	10
66	FT8	Left	36	58	165	21.3	16.31	5.854	7.78	0.431	1.87	4.83	3.95	0.845	1.689	3.071	6.472	3.336	2	0	2	0	0	1	0	1	1	0	0	0	1	4
67	FT7	Right	21	66.5	162	25.34	17.53	6.347	11.66	0.498	1.87	5.4	3.63	0.804	1.625	3.004	6.764	3.972	0	0	0	1	0	2	0	3	4	0	1	0	5	8
68	FT7	Right	20	63.6	174	21.01	17.37	11.41	16.54	0.547	1.95	5.4	3.69	0.787	1.524	2.854	6.819	2.968	2	2	4	0	0	2	2	4	0	0	2	0	2	10
69	FT7	Left	20	53.1	174	17.54	19.4	7.344	11.16	0.457	1.85	6.66		0.95	1.776	3.221	7.3	3.729	2	0	2	0	0	1	0	1	0	0	0	0	0	3
